# Supplementary material for: Voracity, reaction to stings, and survival of domestic hens when feeding on the yellow scorpion (Tityus serrulatus)
Source: J Venom Anim Toxins Incl Trop Dis. 2022 Feb 11;28:e20210050. doi: 10.1590/1678-9199-JVATITD-2021-0050 (PMC8833830; doi:10.1590/1678-9199-JVATITD-2021-0050)
Supplement: Additional file 1. [file 1678-9199-jvatitd-28-e20210050-s1.zip]

Archive with 2 entries (2 files):
- 1678-9199-jvatitd-28-e20210050-s1.mp4
- 1678-9199-jvatitd-28-e20210050-s1.pdf
